# Supplementary material for: Epidemiology of Parkinson’s disease – Global burden of disease research from 1990 to 2021 and future trend predictions
Source: Clin Park Relat Disord. 2026 Jan 9;14:100421. doi: 10.1016/j.prdoa.2026.100421 (PMC12828836; doi:10.1016/j.prdoa.2026.100421)
Supplement: Supplementary Data 6 [file mmc6.zip]

Archive with 1 entries (1 files):
- Supplementary Figure4.tif
